# Supplementary material for: Localized Surface Plasmon-Enhanced Infrared-to-Visible Upconversion Devices Induced by Ag Nanoparticles
Source: Materials (Basel). 2023 Feb 28;16(5):1973. doi: 10.3390/ma16051973 (PMC10004485; doi:10.3390/ma16051973)
Supplement: Supplementary file 1 [file materials-16-01973-s001.zip]

Archive with 1 entries (1 files):
- materials-2216752-supplementary.pdf
